# Supplementary material for: Reversal in Solvatochromism, enol-imine/keto-amine Tautomerism and (E)-(Z) Photoisomerizations in a Benzylidene Aniline Schiff Base Derivative in Different Solvents
Source: Molecules. 2025 Feb 6;30(3):745. doi: 10.3390/molecules30030745 (PMC11821250; doi:10.3390/molecules30030745)
Supplement: Supplementary file 1 [file molecules-30-00745-s001.zip]

Archive with 1 entries (1 files):
- molecules-3144081-supplementary.pdf
